# Supplementary material for: Aromatic Polyketides from the Deep-Sea Cold-Seep Mussel Associated Endozoic Fungus Talaromyces minioluteus CS-138
Source: Mar Drugs. 2022 Aug 18;20(8):529. doi: 10.3390/md20080529 (PMC9409973; doi:10.3390/md20080529)
Supplement: Supplementary file 1 [file marinedrugs-20-00529-s001.zip]

Archive with 1 entries (1 files):
- marinedrugs-1858793-supplementary.pdf
